# Supplementary material for: Dimensionality Matters: Exploiting UV-Photopatterned 2D and Two-Photon-Printed 2.5D Contact Guidance Cues to Control Corneal Fibroblast Behavior and Collagen Deposition
Source: Bioengineering (Basel). 2024 Apr 19;11(4):402. doi: 10.3390/bioengineering11040402 (PMC11048187; doi:10.3390/bioengineering11040402)
Supplement: Supplementary file 1 [file bioengineering-11-00402-s001.zip]

Archive with 2 entries (2 files):
- bioengineering-2972625-supplementary.pdf
- Video S1.mp4
